# Supplementary material for: Cell-intrinsic and -extrinsic mechanisms promote cell-type-specific cytokinetic diversity
Source: eLife. 2018 Jul 20;7:e36204. doi: 10.7554/eLife.36204 (PMC6054530; doi:10.7554/eLife.36204)
Supplement: Supplementary file 1. [file elife-36204-supp1.xlsx]

## Sheet: Figure 1
	Figure 1: Davies et al. eLife, 2018
	Figure 1: Cytokinetic variation with loss of formin/CYK-1, but not myosin-II/NMY-2, activity in individual blastomeres of the 4-cell embryo
	NI=no furrow ingression
	WI,R=weak furrow ingression followed by furrow regression and cytokinesis failure
	PI,R=partial furrow ingression followed by furrow regression and cytokinesis failure
	FI,R=full furrow ingression and cytokinesis appears to complete followed by furrow regression and cytokinesis failure
	COM=cytokinesis completes successfully
	Figure 1C
	OD95 - control																						OD95 - control
	OD95	ABa					ABp					EMS					P2							ABa	ABp	EMS	P2
	Temp. (ºC)	NI	WI,R	PI,R	FI,R	COM	NI	WI,R	PI,R	FI,R	COM	NI	WI,R	PI,R	FI,R	COM	NI	WI,R	PI,R	FI,R	COM		Temp. (ºC)	total	total	total	total
	18	0	0	0	0	5	0	0	0	0	6	0	0	0	0	7	0	0	0	0	5		18	5	6	7	5
	19	0	0	0	0	5	0	0	0	0	6	0	0	0	0	6	0	0	0	0	3		19	5	6	6	3
	20	0	0	0	0	5	0	0	0	0	4	0	0	0	0	4	0	0	0	0	3		20	5	4	4	3
	21	0	0	0	0	10	0	0	0	0	11	0	0	0	0	6	0	0	0	0	4		21	10	11	6	4
	22	0	0	0	0	12	0	0	0	0	12	0	0	0	0	12	0	0	0	0	12		22	12	12	12	12
	23	0	0	0	0	19	0	0	0	0	19	0	0	0	0	21	0	0	0	0	23		23	19	19	21	23
	24	0	0	0	0	11	0	0	0	0	11	0	0	0	0	11	0	0	0	0	12		24	11	11	11	12
	25	0	0	0	0	14	0	0	0	0	14	0	0	0	0	15	0	0	0	0	12		25	14	14	15	12
	26	0	0	0	0	10	0	0	0	0	10	0	0	0	0	8	0	0	0	0	7		26	10	10	8	7
	JCC637 - nmy-2(ne3409ts)																						JCC637 - nmy-2(ne3409ts)
	JCC637	ABa					ABp					EMS					P2							ABa	ABp	EMS	P2
	Temp. (ºC)	NI	WI,R	PI,R	FI,R	COM	NI	WI,R	PI,R	FI,R	COM	NI	WI,R	PI,R	FI,R	COM	NI	WI,R	PI,R	FI,R	COM		Temp. (ºC)	total	total	total	total
	18	0	0	0	0	15	0	0	0	0	15	0	0	0	0	14	0	0	0	0	12		18	15	15	14	12
	19	0	0	0	0	33	0	0	0	0	33	0	0	0	0	30	0	0	0	0	27		19	33	33	30	27
	20	0	0	0	0	14	0	0	0	0	14	0	0	0	0	17	0	0	0	2	16		20	14	14	17	18
	21	0	0	0	0	17	0	0	0	0	18	0	0	0	1	12	0	0	0	2	10		21	17	18	13	12
	22	0	0	0	0	14	0	0	0	0	14	0	0	0	4	8	0	0	0	2	8		22	14	14	12	10
	23	2	5	7	6	12	2	5	6	3	12	1	0	3	6	5	0	2	3	7	4		23	32	28	15	16
	24	0	2	4	1	15	0	3	1	0	19	2	1	0	3	3	2	1	3	3	1		24	22	23	9	10
	25	10	3	0	1	1	14	2	0	1	1	5	1	0	0	0	3	5	2	0	0		25	15	18	6	10
	26	12	0	0	0	0	11	0	0	0	0	12	0	0	0	0	15	0	0	0	0		26	12	11	12	15
	JCC146 - cyk-1(or596ts)																						JCC146 - cyk-1(or596ts)
	JCC146	ABa					ABp					EMS					P2							ABa	ABp	EMS	P2
	Temp. (ºC)	NI	WI,R	PI,R	FI,R	COM	NI	WI,R	PI,R	FI,R	COM	NI	WI,R	PI,R	FI,R	COM	NI	WI,R	PI,R	FI,R	COM		Temp. (ºC)	total	total	total	total
	18	0	0	0	0	10	0	0	0	0	10	0	0	0	0	10	0	0	0	0	9		18	10	10	10	9
	19	0	0	1	1	30	0	0	0	0	32	0	0	0	0	31	0	0	0	0	31		19	32	32	31	31
	20	0	0	1	0	8	0	0	0	0	9	0	0	0	0	9	0	0	0	0	8		20	9	9	9	8
	21	0	1	3	3	5	0	1	2	0	9	0	0	0	0	14	0	0	0	0	14		21	12	12	14	14
	22	0	0	6	3	8	0	0	0	0	17	0	0	0	0	14	0	0	0	0	13		22	17	17	14	13
	23	0	8	3	0	1	0	4	1	1	6	0	0	0	0	11	0	0	0	0	11		23	12	12	11	11
	24	0	16	15	1	1	0	10	7	3	13	0	0	0	0	43	0	0	1	5	41		24	33	33	43	47
	25	3	5	1	0	0	3	3	0	0	3	0	0	0	1	7	0	0	0	1	9		25	9	9	8	10
	26	0	5	0	0	0	0	4	0	1	0	0	1	0	3	5	1	1	2	3	4		26	5	5	9	11

## Sheet: Figure 1 - S1
	Figure 1 – figure supplement 1: Davies et al. eLife, 2018
	Figure 1 – figure supplement 1: F-actin contractile ring assembly is disrupted in cyk-1(ts) mutant embryos at restrictive temperature
	Figure 1-S1C
	Maximum intensity projections
	Reporter	PLST-1::GFP	PLST-1::GFP	PLST-1::GFP	PLST-1::GFP	Lifeact::RFP	Lifeact::RFP	Lifeact::RFP	Lifeact::RFP
	Temp. (ºC)	16ºC	26ºC	16ºC	26ºC	16ºC	26ºC	16ºC	26ºC
		90 sec post-AO	90 sec post-AO	120 sec post-AO	120 sec post-AO	90 sec post-AO	90 sec post-AO	120 sec post-AO	120 sec post-AO
	Image:
	1	3.40087	2.71229	6.48917	4.20646	4.33525	1.87767	9.29413	3.80506
	2	11.5148	5.77298	9.32635	4.99742	11.2053	5.83865	10.6771	3.35008
	3	13.4445	4.13019	12.3977	5.44148	15.8064	3.57433	13.0435	4.91588
	4	8.13883	4.62971	8.88954	6.28652	9.1214	5.71246	10.8952	6.14231
	5	4.04294	4.6025	4.39645	5.21867	7.13822	3.66398	6.15777	5.78102
	6	5.27202	5.3459	7.58867	6.29681	6.48638	6.96725	9.2864	5.82438
	7	8.05492	4.74079	9.9314	7.08479	7.70587	5.34967	10.6634	7.00873
	8	9.27185	3.26648	10.0254	3.40223	10.6606	3.7029	10.9964	4.11335
	9	5.68883	5.32142	5.16079	6.25508	8.31752	8.92621	7.62975	8.82785
	10	5.75583	5.51631	7.54567	4.903	7.92269	4.93438	10.2279	3.76158
	11	7.92856		3.98223		8.16175		4.73208
	12	11.1722		5.71358		16.8636		9.16233
	mean	7.80718	4.60386	7.62058	5.40925	9.47709	5.05475	9.39715	5.35303
	p-value from two-tailed t-test comparing intensity at 16ºC and 26ºC for the same marker and timing.	0.00569254		0.0204007		0.00283531		0.000169868
		**		*		**		***
	Sum intensity projections
	Reporter	PLST-1::GFP	PLST-1::GFP	PLST-1::GFP	PLST-1::GFP	Lifeact::RFP	Lifeact::RFP	Lifeact::RFP	Lifeact::RFP
	Temp. (ºC)	16ºC	26ºC	16ºC	26ºC	16ºC	26ºC	16ºC	26ºC
		90 sec post-AO	90 sec post-AO	120 sec post-AO	120 sec post-AO	90 sec post-AO	90 sec post-AO	120 sec post-AO	120 sec post-AO
	Image:
	1	16.4095	13.3382	26.1014	11.2976	15.495	10.057	29.6595	11.0453
	2	46.2361	26.1692	39.7394	19.2672	37.4951	22.9331	35.789	13.3152
	3	42.9872	15.4621	34.7335	19.1333	42.7117	14.8666	34.1622	18.3427
	4	30.3325	20.9648	29.6587	27.3519	28.7289	20.4386	31.6226	24.4214
	5	18.7985	18.9488	16.853	20.9083	22.9205	15.1479	18.4496	20.9872
	6	20.4488	21.159	28.427	22.7079	20.3811	25.465	28.0507	21.1619
	7	36.7407	14.3206	40.4596	21.8321	30.6315	16.5208	37.076	22.5696
	8	31.8142	17.0275	23.8074	15.6808	32.9888	16.3313	24.689	17.0729
	9	24.699	15.3578	21.8574	15.6707	29.6232	28.399	27.4212	26.232
	10	23.1793	15.1785	25.7222	11.4638	23.6377	15.4701	26.5238	11.7505
	11	30.9199		19.0432		23.7504		15.4458
	12	34.4699		8.35202		46.4083		17.8065
	mean	29.753	17.7926	26.2296	18.5313	29.5644	18.5629	27.2247	18.6899
	p-value from two-tailed t-test comparing intensity at 16ºC and 26ºC for the same marker and timing.	0.00131724		0.0303167		0.00356905		0.00525379
		**		*		**		**

## Sheet: Figure 1 - S2
	Figure 1 – figure supplement 2: Davies et al. eLife, 2018
	Figure 1 – figure supplement 2: EMS and P2 can divide in the absence of formin/CYK-1 activity
	Figure 1-S2
				Cytokinesis
	Strain	Genotype	Cell	Fails	Completes	total	% completes
	OD95	control	ABa	0	19	19	1
	OD95	control	ABp	0	19	19	1
	OD95	control	EMS	0	18	18	1
	OD95	control	P2	0	15	15	1
	JCC146	cyk-1(or596ts)	ABa	10	0	10	0
	JCC146	cyk-1(or596ts)	ABp	10	0	10	0
	JCC146	cyk-1(or596ts)	EMS	7	5	12	0.416667
	JCC146	cyk-1(or596ts)	P2	10	7	17	0.411765

## Sheet: Figure 2
	Figure 2: Davies et al. eLife, 2018
	Figure 2: Cytokinetic variation in the temporal requirement for formin/CYK-1, but not myosin II/NMY-2, in individual blastomeres of the 4-cell embryo
	Figure 2B
	Total number of cells for each cell-type and each genotype
	control						nmy-2(3409ts)						cyk-1(or596ts)
	Time (sec from AO)	ABa	ABp	EMS	P2		Time (sec from AO)	ABa	ABp	EMS	P2		Time (sec from AO)	ABa	ABp	EMS	P2
	-15						-15						-15				4
	-12	5	4	5	14		-12				2		-12	1	1	7	8
	-9	3	3	15	7		-9			4	13		-9	7	7	8	7
	-6	9	9	10	10		-6	5	5	13	8		-6	7	7	7	14
	-3	15	15	9	10		-3	14	14	11	16		-3	11	11	14	13
	0	4	2	6	10		0	6	6	10	10		0	9	8	12	7
	3	5	4	5	1		3	5	5	7	9		3	11	11	6	4
	6	5	4	6	8		6	10	10	10	14		6	5	5	3	3
	9	5	10	4	2		9	9	9	8	3		9	5	4	4	3
	12	5	3	2	2		12	7	7	12	7		12	3	3	2	5
	15	2	3	2	1		15	11	11	4	4		15	4	4	4	3
	Total	58	57	64	65		Total	67	67	79	86		Total	63	61	67	71

## Sheet: Figure 2 - S1
	Figure 2- figure supplement 1: Davies et al. eLife, 2018
	Figure 2- figure supplement 1: Loss of formin/CYK-1 slows division in EMS and P2 cells
	Figure 2-S1C
				Cytokinesis
	Genotype	Cell	Total (n)	Completes	Fails
	control	EMS	5	5	0
	cyk-1(or596ts)	EMS	17	4	13
	control	P2	12	12	0
	cyk-1(or596ts)	P2	22	6	16

## Sheet: Figure 3
	Figure 3: Davies et al. eLife, 2018
	Figure 3: Formin/CYK-1 localizes to the contractile ring at similar peak levels in the ABa, ABp, EMS and P2 cells
	Figure 3E
	Image:	ABa	ABp	EMS	P2
	1	26.5999	31.1271	31.6334	42.9787
	2	27.2772	32.0455	32.6621	28.7306
	3	36.4551	38.1481	30.5207	27.5862
	4	36.6808	45.3519	48.9358	22.7169
	5	36.9835	36.0737	45.9298	34.4307
	6	37.2181	37.1796	31.6976	50.2355
	7	29.2275	31.2334	26.752	38.0278
	n	7	7	7	7
	mean	32.9203	35.8799	35.4473	34.9581
	p-value from two tailed t-test comparing:
		ABa	ABp	EMS	P2
	ABa		0.29176	0.507637	0.626076
	ABp			0.909538	0.825876
	EMS				0.920933
	P2

## Sheet: Figure 3 - S1
	Figure 3 – figure supplement 1: Davies et al. eLife, 2018
	Figure 3 – figure supplement 1: Depletion of other formin-related proteins does not prevent cytokinesis in EMS and P2 cells following formin/CYK-1 inhibition
	Figure 3-S1
				Cytokinesis
	RNAi target	Plasmid	Cell	Completes	Fails	Total	% completes	Fisher exact test result (compared with same cell with control RNAi)	Statistically significant (alpha = 0.05)	Significant after Bonferroni correction (alpha = 0.05/6)
	control	pJC105	ABa	0	43	43	0	-
	control	pJC105	ABp	0	43	43	0	-
	control	pJC105	EMS	31	27	58	0.534483	-
	control	pJC105	P2	30	40	70	0.428571	-
	fozi-1	pJC238	ABa	0	30	30	0	1	no	no
	fozi-1	pJC238	ABp	0	30	30	0	1	no	no
	fozi-1	pJC238	EMS	17	28	45	0.377778	0.1631	no	no
	fozi-1	pJC238	P2	24	26	50	0.48	0.5832	no	no
	inft-2	pJC239	ABa	1	24	25	0.04	0.3676	no	no
	inft-2	pJC239	ABp	1	24	25	0.04	0.3676	no	no
	inft-2	pJC239	EMS	22	10	32	0.6875	0.1844	no	no
	inft-2	pJC239	P2	27	14	41	0.658537	0.0299	yes	no
	frl-1	pJC241	ABa	0	23	23	0	1	no	no
	frl-1	pJC241	ABp	0	23	23	0	1	no	no
	frl-1	pJC241	EMS	21	13	34	0.617647	0.5159	no	no
	frl-1	pJC241	P2	18	19	37	0.486486	0.6833	no	no
	daam-1	pJC242	ABa	0	40	40	0	1	no	no
	daam-1	pJC242	ABp	1	39	40	0.025	0.4819	no	no
	daam-1	pJC242	EMS	26	40	66	0.393939	0.149	no	no
	daam-1	pJC242	P2	29	51	80	0.3625	0.503	no	no
	inft-1	pJC254	ABa	0	35	35	0	1	no	no
	inft-1	pJC254	ABp	0	35	35	0	1	no	no
	inft-1	pJC254	EMS	22	31	53	0.415094	0.255	no	no
	inft-1	pJC254	P2	30	36	66	0.454545	0.863	no	no
	fhod-1	pJC355	ABa	0	26	26	0	1	no	no
	fhod-1	pJC355	ABp	0	26	26	0	1	no	no
	fhod-1	pJC355	EMS	26	12	38	0.684211	0.2023	no	no
	fhod-1	pJC355	P2	23	23	46	0.5	0.5679	no	no

## Sheet: Figure 3 - S3
	Figure 3 – figure supplement 3: Davies et al. eLife, 2018
	Figure 3 – figure supplement 3: Sum projection analysis of formin/CYK-1::GFP localization during cytokinesis in the ABa, ABp, EMS and P2 cells
	Figure 3-S3E
	Image:	ABa	ABp	EMS	P2
	1	574.629	546.814	450.051	394.047
	2	527.197	482.991	438.495	368.073
	3	589.18	560.723	490.466	361.706
	4	701.544	644.721	570.368	356.359
	5	624.757	535.39	569.747	385.927
	6	634.823	584.711	486.107	453.499
	7	633.168	616.609	484.757	403.85
	n	7	7	7	7
	mean	612.185	567.423	498.57	389.066
	Two tailed t-test comparing:
		ABa	ABp	EMS	P2
	ABa		0.149985	0.00194894	9.16877e-07
	ABp			0.0321394	7.59035e-06
	EMS				0.00055737
	P2

## Sheet: Figure 4
	Figure 4: Davies et al. eLife, 2018
	Figure 4: EMS and P2 cells can divide in the absence of a robust F-actin contractile ring
		Figurel 4E
		F-actin at the division plane (Lifeact::RFP)								F-actin at the division plane (Lifeact::RFP)
		EMS								P2
		cyk-1(or596ts)	cyk-1(or596ts)	control	control	cyk-1(or596ts)	cyk-1(or596ts)			cyk-1(or596ts)	cyk-1(or596ts)	control	control	cyk-1(or596ts)	cyk-1(or596ts)
		16ºC	26ºC	16ºC	26ºC	26ºC	26ºC			16ºC	26ºC	16ºC	26ºC	26ºC	26ºC
		Lifeact::RFP	Lifeact::RFP	Lifeact::RFP	Lifeact::RFP	Lifeact::RFP	Lifeact::RFP			Lifeact::RFP	Lifeact::RFP	Lifeact::RFP	Lifeact::RFP	Lifeact::RFP	Lifeact::RFP
		A	B	C	D	B_complete	B_fail			E	F	G	H	I_complete	I_fail
	Image:								Image:
	1	2.03296	-3.42837	7.62254	13.6026	-3.42837	0.773958		1	2.82494	-0.615896	4.30529	4.88559	-0.615896	1.0271
	2	3.94696	-3.85585	6.99346	14.8322	-3.85585	-0.509104		2	2.79214	3.53375	8.10016	9.42722	3.53375	1.0704
	3	6.13623	0.773958	3.45333	3.49259	0.722583	-0.698542		3	1.11103	1.0271	10.4085	5.97258	-1.00563	-0.821729
	4	5.1104	-0.509104	4.60921	4.3391	1.78606	-0.220667		4	6.99141	1.0704	4.79916	1.61549	1.23637	-1.5315
	5	2.57015	-0.698542	8.37557	4.13689	0.123042	0.800979		5	2.03306	-1.00563	2.96838	6.16626	2.25821	-0.0070625
	6	7.17325	-0.220667	10.3652	12.0521	0.960208			6	0.467771	-0.821729	6.75056	4.40539	0.036625	1.46681
	7	4.85494	0.722583	11.5358		0.538417			7	2.55592	-1.5315	7.16184	2.41882	0.889729	-0.9045
	8	7.37341	1.78606	4.4233		-2.02719			8	8.74484	-0.0070625	4.45199		1.52281	-1.06083
	9	6.25014	0.123042	16.4092					9	1.48743	1.46681	7.09586			0.256833
	10	5.1824	0.960208	4.62724					10	1.37606	-0.9045	5.12875			-0.649083
	11	0.944815	0.538417						11	1.81637	1.23637				1.43115
	12	6.63256	0.800979						12	3.6066	-1.06083				0.851312
	13	2.68933	-2.02719						13		0.256833				1.48046
	14	0.110338							14		-0.649083				0.716729
	15								15		2.25821				1.94631
	16								16		1.43115				0.591542
	17								17		0.036625
	18								18		0.889729
	19								19		0.851312
	20								20		1.48046
	21								21		0.716729
	22								22		1.52281
	23								23		1.94631
	24								24		0.591542
	25								25
	26								26
	n	14	13	10	6	8	5		n	12	24	10	7	8	16
	mean	4.35771	-0.387268	7.84149	8.74259	-0.647638	0.029325		mean	2.98397	0.571663	6.11705	4.98448	0.981997	0.366496
		Two-tailed t-test comparing:	p-value							Two-tailed t-test comparing:	p-value
		E v F	3.33314e-06	****						E v F	0.000385403	***
		E v G	0.0138704	*						E v G	0.00544438	**
		E v H	0.0172948	*						E v H	0.112218	ns
		F v G	1.40338e-06	****						F v G	1.01756e-10	****
		F v H	2.32821e-05	****						F v H	5.91064e-07	****
		G v H	0.705253	ns						G v H	0.346506	ns
		I_complete v I_fail	0.515442	ns						I_complete v I_fail	0.259464	ns

## Sheet: Figure 4 - S1
	Figure 4 – figure supplement 1: Davies et al. eLife, 2018
	Figure 4 – figure supplement 1: AB daughter cells fail to divide in the absence of a robust F-actin contractile ring
	Figurel 4-S1C
		Lifeact::RFP in the division plane of ABd cells
		A	B	C
		ABd cells	ABd cells	ABd cells
	Image:	control	cyk-1(or596ts)	cyk-1(or596ts)
	1	16ºC	16ºC	26ºC
	2	19.0767	5.74527	2.52971
	3	13.9839	7.52817	3.13096
	4	14.8576	7.10754	2.51098
	5	31.3243	2.73631	1.03846
	6	15.7942	7.48648	2.81479
	7	19.0488	8.29073	5.38269
	8	13.2691	4.07421	2.852
	9	14.2349	2.77783	-1.67721
	10		4.19521	0.5585
	11		5.57656	5.262
	12		13.5139	1.30573
	13		5.70454	2.2506
	14		29.1581
	15		1.01658
		17.6987	7.49368	2.32993
		A v B	A v C	B v C
	two tailed t test comparing pairs of columns	0.00232549	1.16486e-07	0.0200827
		**	****	*

[truncated: 9 more sheets: Figure 4 - S2, Figure 4 - S3, Figure 5, Figure 6, Figure 6 - S1, Figure 7, Figure 8, Figure 8 - S1, Figure 8 - S2]
