# Supplementary material for: Cell-intrinsic and -extrinsic mechanisms promote cell-type-specific cytokinetic diversity
Source: eLife. 2018 Jul 20;7:e36204. doi: 10.7554/eLife.36204 (PMC6054530; doi:10.7554/eLife.36204)
Supplement: Supplementary file 2. [file elife-36204-supp2.xlsx]

## Sheet: Worm Strains
	Caenorhabditis elegans strains used in Davies et al. 2018, eLife
	*NOTE: The unc-119(ed3) mutation was present in the parental strains but has not been directly sequenced in these strains to determine if the unc-119 gene is mutated.
	Strain	Genotype
	N2	wildtype control strain
	OD95	unc-119(ed3)* ltIs38 [pAA1; pie-1/GFP::PH(PLC1delta1)III; unc-119 (+)]; ltIs37 [pAA64; pie-1/mCHERRY::his-58; unc-119 (+)]IV
	JCC637	nmy-2(ne3409ts)I; unc-119(ed3)* ltIs38 [pAA1; pie-1/GFP::PH(PLC1delta1)III; unc-119 (+)]; ltIs37 [pAA64; pie-1/mCHERRY::his-58; unc-119 (+)]IV
	JCC146	cyk-1(or596ts) unc-119(ed3)* ltIs38 [pAA1; pie-1/GFP::PH(PLC1delta1)III; unc-119 (+)]; ltIs37 [pAA64; pie-1/mCHERRY::his-58; unc-119 (+)]IV
	JCC719	mgSi3[cb-unc-119(+); GFP:UTROPHIN]II; unc-119(ed3)* ltIs37 [pAA64; pie-1/mCHERRY::his-58; unc-119 (+)]IV
	JCC730	mgSi3[cb-unc-119(+); GFP:UTROPHIN]II; cyk-1(or596ts) unc-119(ed3)*III; ltIs37 [pAA64; pie-1/mCHERRY::his-58; unc-119 (+)]IV
	RZB217	plst-1(msn190[plst-1::gfp])IV; zbIs2(pie-1::lifeACT::RFP)
	JCC943	cyk-1(or596ts)III, plst-1(msn190[plst-1::gfp])IV; zbIs2(pie-1::lifeACT::RFP)
	JCC947	cyk-1(jcc4[cyk-1::gfp^3xflag])III

## Sheet: RNAi clones
	RNAi constructs used in Davies et al. 2018, eLife
	Plasmid	Gene	Sequence name	Plasmid vector	E. coli strain	Forward primer	Reverse primer	Template
	pJC105			L4440	HT115
	pJC238	fozi-1	K01B6.1	L4440	HT115	gcgcgactagtGGAGCTCTCCAAAATCTCCA	gcgcgactagtTCAACTTGCTCTGGAAACCTG	N2 cDNA
	pJC239	inft-2	F15B9.4	L4440	HT115	gcgcgactagtCGCTGATGTTCCATCAAAGA	gcgcgactagtTCGAAGAACAGGAGACACGA	N2 cDNA
	pJC241	frl-1	Y48G9A.4	L4440	HT115	gcgcgactagtACCACCACCTCCTCCGAT	gcgcgactagtAGTTTATGCTCCAAACGCTCA	N2 cDNA
	pJC242	daam-1	F56E10.2	L4440	HT115	gcgcgactagtACTGTGCCATCTACCGCC	gcgcgactagtTGGAGGCTAGACTGATTCGAC	N2 cDNA
	pJC254	inft-1	F58B6.2	L4440	HT115	gcgcgactagtGATGACGTCAGCCAAAACAA	gcgcgactagtTGGAAAGTGTTCCGGTTCTC	N2 cDNA
	pJC355	fhod-1	C46H11.11	L4440	HT115	gcgcgactagtTGGCAATTTGCTTATGAACG	gcgcgactagtTGCTCCAAATTCACTGTACAAA	N2 cDNA
	pJC196	perm-1	T01H3.4.1	L4440	HT115	gcgcgactagtATTCAAATATGCGGGTTACG	gcgcgactagtATTTCCAGCGTACGCCATT	N2 cDNA
	pJC320	src-1	Y92H12A.1	L4440	HT115	agagactcgagGGAGCACAGGAACGTGAGAC	agagactcgagTCTCCGAAATTACCATCACCA	N2 cDNA

## Sheet: cyk-1-GFP CRISPR cloning
	Cloning cyk-1:gfp CRISPR in Davies et al. eLife, 2018
	Construct	DNA sequence
	gRNA binding site (PAM site underlined)	GCGAGAAGATCGTCTGTTGATGG
	5' homology arm (570 bp of cyk-1 coding sequence with silent mutations to disrupt gRNA binding	caaaccttgatgtctgccacaaattctcgaactcctcgttccggattgccagctcgaactcgcggaggtggaagacttggaggaggacttgatcggcaaagatcacgacatcagaatgctttgggtcagcttcaagatctcactggctgcgcatcggaaccggttctttccggacagtttgctcgatcacgcaacgttcctcaaaatgatctgcaacgacaaaatatggaacttccatcatcagtaaaaccaacaacggcgcttgatagggctaaagcatttggagttggattgccgattggtcagaatgagctcaaagttcgagtgagaaggaaagggcaaccagctgttccagttacggtaacatattttatatgtggaaacttttcgaaatttaac…
	3' homology arm (630 bp of cyk-1 coding sequence, with silent mutations to prevent gRNA/Cas9 cutting)	tgaaagctcacatcggttgtcttatctatagatctagtcattctccgtctctattttttctgtattattgccacatttttcatactttaattgtcattcacagggtccctcttctcgttccatttcaattgctcgttgtattttcatcagttcacttttcctttctattttctttaggtaaatattttgagtttaaaaacgattttatttttattgacatggaacacaggcatactttacccgagacattcaaaagtgaaatagaagaaatgcaTTAGATGAGCTGAATTCGTAGTGTAAGTGCACGAGACAATGCTTCGTCGGATACCAGTATTTCTTCGCCATCGCTAACAAGATCTTTCATCGAAGTATGCAGATTTTCTTTGCTTTCTTGTTCAA…
